# Supplementary material for: Effects of nonsynonymous single nucleotide polymorphisms of the KIAA1217, SNTA1 and LTBP1 genes on the growth traits of Ujumqin sheep
Source: Front Vet Sci. 2024 May 2;11:1382897. doi: 10.3389/fvets.2024.1382897 (PMC11097667; doi:10.3389/fvets.2024.1382897)
Supplement: Supplementary file 1 [file Data_Sheet_1.XLSX]

## Sheet: Sheet1
Sample_ID	Raw_Reads	Raw_Bases	Valid_Reads	Valid_Bases	Valid%	Q20%	Q30%	GC%
WDP147	526997314	79.05G	510581744	76.31G	96.53	94.38	87.26	43.15
BDP370	527291888	79.09G	513353714	76.64G	96.89	94.81	88.03	43.32
SFK193	520722616	78.11G	504903082	75.50G	96.66	95.58	89.6	42.98
OUE81037	534096676	80.11G	522087486	77.95G	97.29	96.22	91.08	43.73
Shetland23342	520733190	78.11G	505619796	75.51G	96.67	94.04	86.37	43.52
WDP155	527977370	79.20G	510563536	76.27G	96.3	94.12	86.69	43.37
Ouessant24948	525742336	78.86G	512025146	76.50G	97	95.84	90.29	43.49
Shetland23354	527604010	79.14G	512614484	76.44G	96.59	94	86.31	43.69
SFK206	523596930	78.54G	505597738	75.62G	96.28	94.94	88.27	43.02
SFK195	618986928	92.85G	604070778	90.38G	97.34	96.12	90.81	42.23
BDP358	550589318	82.59G	538348968	80.43G	97.38	95.23	88.87	43.3
Shetland23344	531226322	79.68G	515363304	76.91G	96.51	93.99	86.38	43.18
Ouessant24949	534109078	80.12G	518770366	77.43G	96.65	95.96	90.71	43.47
SFK201	626407284	93.96G	612547342	91.60G	97.48	96.27	91.13	42.58
Ouessant24947	577512656	86.63G	569934180	85.12G	98.26	97.15	92.99	43.58
SFK203	525625684	78.84G	510882852	76.40G	96.9	95.52	89.43	43.12
WDP153	555838114	83.38G	543093902	81.13G	97.31	94.99	88.35	43.32
WDP149	526820780	79.02G	512283504	76.55G	96.87	94.61	87.63	43.35
SFK194	557767122	83.67G	541239294	81.00G	96.81	94.81	88.05	43.2
WDP142	532230640	79.83G	519676834	77.64G	97.25	94.89	88.07	43.45
SFK204	531715070	79.76G	511528756	76.44G	95.85	94.83	88.19	43.03
OUE0331	568539668	85.28G	555667408	82.97G	97.3	96.26	91.16	43.55
Ouessant24951	528819524	79.32G	517223088	77.19G	97.31	96.32	91.35	43.5
BDP360	530416608	79.56G	517053038	77.19G	97.02	94.79	87.91	43.52
SFK197	537817002	80.67G	519365862	77.65G	96.26	95.28	89.2	42.3
Shetland23345	521910720	78.29G	508302774	75.82G	96.85	94.23	86.69	43.73
Shetland23343	531677114	79.75G	515177312	76.91G	96.44	93.93	86.17	43.25
BDP357	562463000	84.37G	545021254	81.38G	96.45	94.35	87.2	43.37
Ouessant24946	517145426	77.57G	506133634	75.56G	97.4	96.41	91.47	43.68
OUE72647	566874828	85.03G	555170176	82.85G	97.43	96.37	91.37	43.58
Shetland23346	540012370	81.00G	523140096	78.07G	96.38	93.8	85.96	43.68
SFK205	538055256	80.71G	520306288	77.78G	96.37	95.05	88.48	43.15
SFK198	558167632	83.73G	542510750	81.17G	96.95	95.84	90.29	42.01
BDP369	534328220	80.15G	521882974	78.01G	97.33	95.3	89.08	43.35
Ouessant24802	531949538	79.79G	515961130	76.96G	96.45	95.62	89.92	43.66
Shetland23347	532672050	79.90G	518632896	77.38G	96.84	94.7	87.91	43.4
Ouessant24953	552354856	82.85G	540110794	80.60G	97.28	96.34	91.37	43.62
