# Supplementary material for: Effects of nonsynonymous single nucleotide polymorphisms of the KIAA1217, SNTA1 and LTBP1 genes on the growth traits of Ujumqin sheep
Source: Front Vet Sci. 2024 May 2;11:1382897. doi: 10.3389/fvets.2024.1382897 (PMC11097667; doi:10.3389/fvets.2024.1382897)
Supplement: Supplementary file 2 [file Data_Sheet_2.XLSX]

## Sheet: Sheet1
Term	SFK198	BDP358	Ouessant24946	BDP357	OUE0331	SFK194	Ouessant24953	Ouessant24949	OUE72647	Shetland23346	Shetland23344	Ouessant24947	Shetland23345	BDP370	Ouessant24802	WDP147	Ouessant24948	SFK195	WDP142	SFK205	SFK203	SFK204	SFK201	BDP360	Shetland23354	WDP155	Shetland23343	Ouessant24951	SFK206	SFK193	OUE81037	BDP369	WDP153	WDP149	SFK197	Shetland23347	Shetland23342
Total	558167632 (100.00%)	550589318 (100.00%)	517145426 (100.00%)	562463000 (100.00%)	568539668 (100.00%)	557767122 (100.00%)	552354856 (100.00%)	534109078 (100.00%)	566874828 (100.00%)	540012370 (100.00%)	531226322 (100.00%)	577512656 (100.00%)	521910720 (100.00%)	527291888 (100.00%)	531949538 (100.00%)	526997314 (100.00%)	525742336 (100.00%)	618986928 (100.00%)	532230640 (100.00%)	538055256 (100.00%)	525625684 (100.00%)	531715070 (100.00%)	626407284 (100.00%)	530416608 (100.00%)	527604010 (100.00%)	527977370 (100.00%)	531677114 (100.00%)	528819524 (100.00%)	523596930 (100.00%)	520722616 (100.00%)	534096676 (100.00%)	534328220 (100.00%)	555838114 (100.00%)	526820780 (100.00%)	537817002 (100.00%)	532672050 (100.00%)	520733190 (100.00%)
Valid	542510750(97.19%)	538348968(97.78%)	506133634(97.87%)	545021254(96.90%)	555667408(97.74%)	541239294(97.04%)	540110794(97.78%)	518770366(97.13%)	555170176(97.94%)	523140096(96.88%)	515363304(97.01%)	569934180(98.69%)	508302774(97.39%)	513353714(97.36%)	515961130(96.99%)	510581744(96.89%)	512025146(97.39%)	604070778(97.59%)	519676834(97.64%)	520306288(96.70%)	510882852(97.20%)	511528756(96.20%)	612547342(97.79%)	517053038(97.48%)	512614484(97.16%)	510563536(96.70%)	515177312(96.90%)	517223088(97.81%)	505597738(96.56%)	504903082(96.96%)	522087486(97.75%)	521882974(97.67%)	543093902(97.71%)	512283504(97.24%)	519365862(96.57%)	518632896(97.36%)	505619796(97.10%)
Duplicate	50741033 (9.35%)	44064338 (8.19%)	46427884 (9.17%)	45279420 (8.31%)	47341797 (8.52%)	34989190 (6.46%)	48103046 (8.91%)	46123670 (8.89%)	48234320 (8.69%)	49476797 (9.46%)	43766629 (8.49%)	53919711 (9.46%)	45981310 (9.05%)	40363493 (7.86%)	44274742 (8.58%)	40654744 (7.96%)	45268180 (8.84%)	58374175 (9.66%)	40612670 (7.81%)	38588939 (7.42%)	37082905 (7.26%)	41274293 (8.07%)	63234310 (10.32%)	40128531 (7.76%)	45122750 (8.80%)	39443775 (7.73%)	43792612 (8.50%)	45680468 (8.83%)	34713136 (6.87%)	32928060 (6.52%)	45586685 (8.73%)	41198537 (7.89%)	45104425 (8.31%)	41209798 (8.04%)	48549171 (9.35%)	45834173 (8.84%)	43134673 (8.53%)
Mapped	99.53%	99.42%	99.43%	99.43%	99.43%	99.48%	99.43%	99.41%	99.24%	99.24%	99.49%	99.42%	99.29%	99.42%	99.41%	99.46%	99.44%	99.51%	99.41%	99.47%	99.46%	99.44%	99.49%	99.40%	99.28%	99.42%	99.49%	99.39%	99.38%	99.20%	99.43%	99.42%	99.45%	99.44%	99.45%	99.22%	99.49%
MEAN_COVERAGE	28.93	28.05	26.05	28.24	28.66	28.58	27.66	26.8	28.52	26.59	26.83	29.47	25.84	26.78	26.62	26.83	26.62	32.13	27.1	27.26	27.05	26.5	32.25	26.9	26.32	26.6	26.6	26.82	26.53	26.91	26.85	27.22	28.37	26.76	27.32	26.6	26.14
PCT_30X	42.57	37.39	26.98	38.21	40.16	40.49	34.24	30.53	41.21	31.85	31.55	44.61	26.25	30.81	29.92	31.01	29.89	56.25	32.22	33.74	32.83	29.98	56.49	31.19	30.87	29.54	30.31	30.79	29.89	31.87	30.76	32.98	39.05	30.6	34.96	31.82	27.69
PCT_20X	81.72	84.11	78.46	84.59	85.38	85.56	82.65	81.09	83.16	78.08	79.84	86.59	77.34	81.05	80.51	80.84	80.48	87.49	82.1	81.65	80.87	78.39	87.87	81.38	77.36	80.48	80	81.16	79.94	80.93	81.14	82.18	84.64	80.82	78.19	78.45	78.92
PCT_10X	94.41	94.7	94.44	94.74	94.77	94.76	94.74	94.59	94.19	93.69	94.47	94.8	94.34	94.51	94.51	94.55	94.5	94.89	94.59	94.51	94.45	94.32	94.92	94.58	93.5	94.55	94.5	94.53	94.45	94.47	94.57	94.61	94.72	94.57	94.2	93.82	94.46
PCT_5X	95.83	95.89	95.8	95.91	95.88	95.9	95.92	95.85	95.83	95.74	95.84	95.88	95.78	95.8	95.81	95.85	95.79	95.98	95.85	95.82	95.79	95.8	95.97	95.86	95.69	95.86	95.85	95.78	95.82	95.82	95.81	95.87	95.89	95.88	95.82	95.79	95.83
